# Supplementary material for: Analytical Performance of the New Sysmex High-Sensitivity Troponin T Assay
Source: Diagnostics (Basel). 2025 Jul 22;15(15):1838. doi: 10.3390/diagnostics15151838 (PMC12346695; doi:10.3390/diagnostics15151838)
Supplement: Supplementary file 1 [file diagnostics-15-01838-s001.zip]

Archive with 1 entries (1 files):
- diagnostics-3721212-supplementary.pdf
